# Supplementary material for: 2D Spatially-Resolved Depth-Section Microfluidic Flow Velocimetry Using Dual Beam OCT
Source: Micromachines (Basel). 2020 Mar 27;11(4):351. doi: 10.3390/mi11040351 (PMC7230295; doi:10.3390/mi11040351)
Supplement: Supplementary file 1 [file micromachines-11-00351-s001.zip]

Archive with 4 entries (4 files):
- Hallam_et_al_Supplementary/S1_straight_15fps.mp4
- Hallam_et_al_Supplementary/S1_straight_82fps_real_time.mp4
- Hallam_et_al_Supplementary/S2_slope_15fps.mp4
- Hallam_et_al_Supplementary/S2_slope_82fps_real_time.mp4
